# Supplementary material for: Feasibility of collecting and processing of COVID-19 convalescent plasma for treatment of COVID-19 in Uganda
Source: PLoS One. 2021 Jun 17;16(6):e0252306. doi: 10.1371/journal.pone.0252306 (PMC8211202; doi:10.1371/journal.pone.0252306)
Supplement: S1 Data — (XLSX) [file pone.0252306.s001.xlsx]

## Sheet: Data
donor_id	Titer (AU/ml)	blood_code	sex	Age (years)	HIV status	marital_status	educ	symptom	temp	spo2	bp	p_rate	comorbidity
1		200300000	Male	34.4027		Married	University	No	36.2		128/88	73	No
2	232.09	200300001	Male	48.0712	Neg	Married	University	No	36.5				No
3	222.55	200300002	Female	31.0603	Neg	Single	University	No	36.3				No
4	155.04	200300003	Male	37.063	Neg		University	No	36.5				No
5	239.42	200300004	Male	44.4082	Neg	Married	Secondary	No	36.6		124/82		No
6	240.89	200300005	Male	23.3945	Neg	Child	Secondary	No	36.7		137/93	85	No
7	27.6	200300007	Male	27.3973	Neg	Married	Primary	No	366.8		125/82	79	No
8	148.44	200300006	Male	34.8877	Neg	Separated	Secondary	No	36.5		133/90	104	No
9	241.62	200300010	Male	33.6247	Neg	Married	Secondary	No	36.7		117/83	69	No
10	166.78	200300009	Male	28.3753	Neg	Married	Secondary	No	36.3		115/84	62	No
11	122.03	200300008	Female	30.9671	Neg	Single	University	No	36		110/81	70	No
12	150.64	200300011	Male	31.389	Neg		Secondary	No	36.6	98	128/84		No
13	182.19	200300013	Male	56.2219	Neg	Separated	Secondary	No	36.8		147/85	82	No
14	14.68	200300012	Male	33.2603	Neg	Single	Secondary	No	36.6	99	134/86	70	No
15	147.71	200300014	Male	37.4164	Pos	Married	Secondary	No	36.5		133/92		No
16	68.61	200300015	Male	36.0082	Neg	Married	University	No	36.8		119/83	100	No
17	169.72	200300016	Male	30.6274	Neg	Single	Secondary	No					No
18	249.68	200300017	Male	35.0384	Neg	Married	Secondary	No	36.4		130/81	82	No
19	187.33	200300018	Male	31.2411	Neg	Married	Secondary	No	36.4		139/84		No
20	56.14	200300019	Male	39.8932	Neg	Married	Primary	No					No
21	157.25	200300020	Male	19.5288	Neg	Single	Secondary	No	36.4		128/67		No
22	242.36	200300021	Male	33.1452	Neg	Married	Secondary	No	36.4		116/81		No
23	74.34	200300022	Male	33.8712	Neg	Married	Secondary	No	36.5		113/83		No
24	32.59	200300023	Male	31.3041	Neg	Married	Secondary	No	36.4		115/81		No
25	52.4	200300024	Male	25.3836	Neg	Married	Primary	No	36.5		115/83		No
26	104.42	200300025	Male	24.2082	Neg	Single	Other tertiary	No	36.4		131/79		No
27	181.46	200300026	Male	24.2274	Neg	Married	Other tertiary	No	36.6		131/84		No
28	43.3	200300027	Male	26.4521	Neg	Single	Secondary	No					No
29	135.97	200300028	Male	25.7068	Neg	Married	Secondary	No	36.3		119/79		No
30	37.28	200300029	Male	22.4959	Neg	Married	Secondary	No	36.4		112/70	95	No
31	177.79	200300030	Male	26.3452	Neg	Single	Secondary	No					No
32	74.34	200300031	Male	37.1315	Neg	Married	Secondary	No	36.6		127/88		No
33	74.34	200300032	Male	33.5699	Pos	Married	Secondary	No	36.6		129/78	69	No
34	89.01	200300033	Male	39.0411	Neg	Married	Secondary	No	36.6		131/90	89	No
35	61.42	200300034	Male	25.6466	Neg	Married	Secondary	No					No
36	14.1	200300035	Male	21.1507	Neg	Single	Primary	No	36.5		129/77	79	No
37	53.79	200300036	Male	27.8	Neg	Married	University	No	36.4		132/84	78	No
38	193.93	200300037	Male	21.9671	Neg	Single	Secondary	No	36.4		113/68	98	No
39	41.39	200300038	Male	35.4027	Neg	Married	Secondary	No	36.5		136/86	87	No
40	148.44	200300039	Male	29.3123	Neg	Married	Secondary	No	36.4		131/83	71	No
41	122.76	200300040	Male	29.0027	Neg	Separated	Secondary	No	36.4		135/87		No
42	134.5	200300041	Male	23.3205	Neg	Single	Secondary	No					No
43	150.64	200300042	Male	43.4548	Neg	Married	Secondary	No	36.4		144/95	85	No
44	52.84	200300043	Male	27.5014	Neg	Married	University	No	36.4		146/93	88	No
45	36.62	200300044	Male	30.2685	Neg	Married	Secondary	No	36.2		167/105	60	No
46		200300045	Male	37.9671		Married	Primary	No	36.8		146/94	104	No
47	63.18	200300046	Male	28.4164	Neg	Married	Primary	No	36.5		114/79	78	No
48	46.75	200300047	Male	26.0055	Neg	Married	Primary	No	37.1		123/69	66	No
49	67.29	200300048	Male	19.7452	Neg	Single	Primary	No	36.5		130/80	82	No
50	144.04	200300049	Male	30.5945	Neg	Single	University	No	36.7		130/92	76	No
51	36.11	200300050	Male	24.8822	Neg	Single	Secondary	No	37		137/86	87	No
52	195.4	200300051	Male	27.1041	Neg	Married	Secondary	No	37		140/88	77	No
53	52.25	200300052	Male	36.6055	Neg	Married	University	No	36.2		136/64	92	No
54	39.92	200300053	Male	23.2685	Neg	Married	Primary	No	36.2		136/83		No
55	238.69	200300054	Male	27.3123	Neg	Married	Secondary	No	36.7		129/88	92	No
56	192.46	200300055	Male	31.4274	Neg	Married	Secondary	No	36.5		127/74		No
57	152.84	200300056	Male	28.8575	Neg	Married	Secondary	No	36.5		144/71		No
58	37.8	200300057	Male	29.411	Neg	Married	Other tertiary	No	36.3		133/81		No
59	154.31	200300058	Male	36.2027	Neg	Married	Secondary	No	36.4		118/71		No
60	200.54	200300059	Male	35.4027	Pos	Married	Secondary	No	36.8		146/97		No
61	59.44	200300060	Male	40.8575	Neg	Married	Primary	No	36.5		110/80		No
62	29.43	200300061	Male	34.2301	Neg	Single	Primary	No	36		146/94		No
63		200300062	Male	38.6		Separated	Primary	No	36		146/94		No
64	30.97	200300063	Male	30.0575	Neg	Married	University	No	36.8		123/78		No
65		200300064	Male	43.7973		Married	Secondary	No	36.8		127/94	76	No
66	107.35	200200065	Male	26.5562	Neg	Single	Primary	No	36.2		135/96	66	No
67		200300066	Male	26.3973		Single	Primary	No	36.1		119/80	75	No
68	82.41	200300067	Male	22.874	Neg	Married	Secondary	No	36.4		121/78	65	No
69	240.89	200300068	Female	21.326	Neg	Single	Secondary	No	36.4		111/73	96	No
70	191	200300069	Male	31.8384	Neg	Married	Secondary	No	37		143/78	57	No
71	45.79	200300070	Male	31.7041	Neg	Single	Secondary	No	35.2	60	132/83		No
72	235.02	200300071	Male	25.8137	Neg	Single	Secondary	No	36.5	70	133/67		No
73		200300072	Male	27.9233		Single	Secondary	No	36.7		136/95	80	No
74	44.62	200300073	Male	34.4192	Neg	Married	Secondary	No	36.4		127/77		No
75	85.34	200300074	Male	28.189	Neg	Married	Secondary	No	36.4		128/88		No
76	29.29	200300075	Male	20.6712	Neg	Single	Secondary	No	36.5		129/72		No
77	157.25	200300076	Male	31.7644	Pos	Single	Secondary	No	36		139/79	70	No
78		200300077	Male	50.1918		Married	Secondary	No	36.5		139/89	69	No
79		200300078	Male	20.9123		Single	Secondary	No	37		135/80		No
80		20300079	Male	40.9589		Married	University	No	36.4	70	118/88	72	No
81		200300080	Male	29.7808		Married	Secondary	No	37.3	89	122/91		No
82		200300081	Male	28.611		Married	Secondary	No	36.8	92	140/92		No
83		200300082	Male	21.337		Married	Secondary	No	36.3	90	146/90		No
84		200300083	Male	52.4137		Married	Primary	No	36.1	73	119/73		No
85		200300084	Male	35.2493		Married	Other tertiary	No	36.9	79	129/86		No
86		200300085	Male	26.4192		Married	Secondary	No	36.5	84	108/66		No
87		200300086	Male	21.6849		Single	Secondary	No	36.7	80	131/79		No
88		200300087	Female	30.4		Single	Primary	No	36.5	80	119/71		No
89		200300088	Male	23.1644		Single	Secondary	No	36.2	96	105/69		No
90		200300089	Male	41.0712		Married	University	No	36.4	98	133/83		No
91		200300090	Male	37.9068		Married		No	36.4	99	109/75		No
92		200300091	Male	30.8		Single		No	36.5	96	136/99		No
93		200300092	Male	28.9781		Single	Secondary	No	36.3	99	140/88		No
94		200300093	Male	43.863		Married	Secondary	No	36.4	97	141/96		No
95		200300094	Male	48.0274		Married	Secondary	No	36.4	95	137/97		No
96		200300095	Male	23.2466		Single	Secondary	No	36.6	99	124/76		No
97		200300096	Male	38.0384		Single	Secondary	No	36.8	95	136/93		No
98		200300097	Male	27.1315		Married	Primary	No	36.6	96	134/84		No
99		200300098	Male	48.4384	Bombo military	Married	Primary	No	37.2	96	150/96		No
100		200300099	Male	35.4575	Bombo military hospital	Married	Secondary	No	37	98	140/96		No
101		200300100	Male	35.3973		Single	Secondary	No	36.9	73	132/90		No
102		200300101	Male	47.5726		Married	Secondary	No	36.4	99	135/93	95	No
103		200300102	Male	26.6822		Married	Secondary	No	36.6	78	130/83		No
104		200300103	Male	30.4822		Married	Secondary	No	36.5	98	138/86	66	No
105		200300104	Male	33.8986		Single	Other tertiary	No	36.8	65	132/90		No
106		200300105	Male	42.9315		Single	Other tertiary	Yes	36.6	98	125/82	99	No
107		200300106	Male	44.463		Married	Secondary	No	36.4	82	132/90		No
108		200300107	Male	39.4055		Married	Primary	No	36.5	72	135/88		No
109		200300108	Male	46.5041		Separated	Secondary	No	36.4	91	131/86		No
110		200300109	Male	34.4712		Married	Primary	No	36.5	99	113/74	63	No
111		200300110	Male	36.4027		Married	Secondary	No	36.7	66	105/67		No
112		200300111	Male	58.6493		Married	Primary	No	36.4	66	121/88		No
113		200300112	Male	38.7014		Single	Secondary	No	36.6	68	140/87		No
114		200300113	Male	35.3945		Married	Secondary	No	36.8	75	130/65		No
115		200300114	Male	35.4027		Single	None	No	36.4	71	127/78		No
116		200300115	Male	37.3562		Married	Primary	No	36.2	85	135/89		No
117		200300116	Male	42.8767		Married	Secondary	No	36.4		147/93	96	No
118		200300117	Male	43.8959		Married	Primary	No	36.5	78	139/93	78	No
119		200300118	Male	29.1151		Married	Primary	No	36.6		124/74		No
120		200300119	Male	21.8986		Single	Primary	No	36		114/91		No
121		200300120	Male	36.4027		Single	Secondary	No	36.6		124/76		No
122		200300121	Male	25.3726		Single	Secondary	No	36.5		131/82		No
123		200300122	Male	49.326		Married	Primary	No	36.2		131/93		No
124		200300123	Male	35.1808		Married	Secondary	No	36.6		147/96		No
125		200300124	Male	42.0548		Married	Primary	No	366.1		145/80	64	No
126		200300125	Male	23.2493		Single	Secondary	No	36.2		124/84		No
127		200300126	Female	25.1479		Married	Secondary	No	36.9		127/84		No
128		200300127	Male	32.5863		Married	Secondary	No	36.9		139/86		No
129		200300128	Male	25.9699		Married	Primary	No	36.9		135/79		No
130		200300129	Male	41.7205	BOMBO HOSPITAL	Married	Primary	No	36.9		148/95		No
131		200300130	Male	31.0822	BOMBO HOSPITAL	Single	Other tertiary	No	36.5		130/48		No
132		200300131	Male	25.4493		Married	Primary	No	36.7		135/80		No
133		200300132	Male	44.1863		Married	Primary	No	36.4		149/88		No
134		200300133	Male	20.6658		Married	Secondary	No	36.3		107/73	88	No
135		200300134	Male	37.8932		Married	Other tertiary	No	36.8		114/96		No
136		200300135	Male	26.9836		Single	Secondary	No	36	78	135/78		No
137		200300136	Male	26.0986		Single	Secondary	No	36.9		125/75		No
138		200300137	Male	25.1452		Married	Secondary	No	36.7		138/88	54	No
139		200300138	Male	26.9288		Married	Secondary	No	36.8		124/73	73	No
140		200300139	Male	22.589		Single	Secondary	No	36		119/79	67	No
141		200300140	Male	26.3452		Separated	Secondary	No	36.5		124/83		No
142		200300141	Male	26.326		Single	Secondary	No	36.4		139/88		No
143		200300142	Male	23.8986		Single	Secondary	No	36.5		118/67		No
144		200300143	Male	23.0603		Single	Secondary	No	36.6		134/93	76	No
145		200300144	Male	24.611		Single	Primary	No	36.8		118/71	74	No
146		200300145	Male	25.6384		Single	Secondary	No	36.5		119/74	64	No
147		200300146	Male	21.9671		Single	Primary	No	36.5		126/82	71	No
148		200300147	Male	28.2548		Married	Secondary	No	36.3		115/66	59	No
149		200300148	Male	39.1863		Married	Secondary	No	36.4		117/78	74	No
150		200300149	Male	27.7534		Single	Secondary	No	37.1	86	131/97		No
151		200300150	Male	21.4164		Single	Secondary	No	36.4		133/83	84	No
152		200300151	Male	24.074		Single	Secondary	No	36.4		125/70	51	No
153		200300152	Male	44.4274		Married	Secondary	No	36.3		121/76	102	No
154		200300153	Male	34.0521		Married	Secondary	No	36.5		129/83	52	No
155		200300154	Male	25.6384		Married	Secondary	No	36.2		128/72	54	No
156		200300155	Male	20.9726		Single	Secondary	No	36.6		129/86	62	No
157		200300156	Male	41.0959		Married	Secondary	No	36.4		131/87	66	No
158		200300157	Male	29.2932		Single	Secondary	No	36.9		138/84	55	No
159		200300158	Male	19.4411		Single	Secondary	No	36.4		136/78	93	No
160		200300159	Male	22.5726		Single	Secondary	No	36.3		129/76	64	No
161		200300160	Male	34.8329		Married	Other tertiary	No	36.6		135/92		No
162		200300161	Female	26.5014		Single	Secondary	No	36.6		134/81	93	No
